# Supplementary material for: Deciphering imprints of impaired memory B-cell maturation in germinal centers of three patients with common variable immunodeficiency
Source: Front Immunol. 2022 Oct 6;13:959002. doi: 10.3389/fimmu.2022.959002 (PMC9582261; doi:10.3389/fimmu.2022.959002)
Supplement: Supplementary file 5 [file Table_2.xlsx]

## Sheet: Blood
Patient/control	HDR	HDR	HDR	HDR	HDR	HDR	HDR	HDR	HDL	HDL	HDL	HDL	HDL	HDL	HDL	HDL	HDM	HDM	HDM	HDM	HDM	HDM	HDM	HDM	INL	INL	INL	INL	INL	INL	INL	INL	AGE	AGE	AGE	AGE	AGE	AGE	AGE	AGE
population	Naïve	NE	memB	memB	memB	PB	PB	PB	Naïve	NE	memB	memB	memB	PB	PB	PB	Naïve	NE	memB	memB	memB	PB	PB	PB	Naïve	NE	memB	memB	memB	PB	PB	PB	Naïve	NE	memB	memB	memB	PB	PB	PB
class	IGM	IGM	IGM	IGA	IGG	IGM	IGA	IGG	IGM	IGM	IGM	IGA	IGG	IGM	IGA	IGG	IGM	IGM	IGM	IGA	IGG	IGM	IGA	IGG	IGM	IGM	IGM	IGA	IGG	IGM	IGA	IGG	IGM	IGM	IGM	IGA	IGG	IGM	IGA	IGG
input	9371	9271	5406	32413		5848	47308		6319	7990	7698	36919		9296	26689		13524	11991	4974	39053		8504	24278		12176	8799	4175	no band	no band	9028	13588		11509	10456	5949	22934		10150	35556
after no results	9344	9227	5141	32172		5763	46894		6296	7953	7638	36801		9251	26653		13497	11923	4634	38832		8459	24042		12130	8725	4169			8999	13587		11475	10433	5897	22923		10133	35549
After functionality filter	8806	8752	4699	29739		5419	44466		5989	7570	7113	34786		8963	25425		12687	11275	4007	35547		8141	22599		11311	8130	4080			8718	12991		10664	9973	5676	22201		9542	33256
After removal sequences that are missing a gene region	8780	8730	4658	29603		5387	44271		5982	7548	7079	34549		8927	25395		12662	11241	3982	35407		8113	22543		11290	8115	4076			8702	12989		10644	9958	5671	22198		9517	33253
After N filter	8780	8730	4658	29603		5387	44271		5982	7548	7079	34549		8927	25395		12662	11241	3982	35407		8113	22543		11290	8115	4076			8702	12989		10644	9958	5671	22198		9517	33253
After filter unique sequences	8780	8730	4658	29603		5387	44271		5982	7548	7079	34549		8927	25395		12662	11241	3982	35407		8113	22543		11290	8115	4076			8702	12989		10644	9958	5671	22198		9517	33253
After remove duplicates based on filter	8780	8730	4658	29603		5387	44271		5982	7548	7079	34549		8927	25395		12662	11241	3982	35407		8113	22543		11290	8115	4076			8702	12989		10644	9958	5671	22198		9517	33253
Number of matched sequences	8774	8718	4650	17878	10088	5376	20414	21337	5974	7526	7065	19523	13221	8906	10932	12996	12645	11221	3972	15114	17961	8095	13267	8032	11273	8103	4072			8685	888	10994	10636	9939	5659	9155	11744	9480	16597	14927
1 sequence per clone	8649	7810	3770	13483	8124	2175	4741	2147	4996	5514	2951	4719	3114	1460	1684	1812	12355	9873	3023	11779	14280	2559	3318	1984	11063	7218	245			1151	151	420	10112	4810	711	294	414	771	689	455

## Sheet: GC
Patient/control	HDA	HDA	HDA	HDA	HDA	HDA	HDA	HDA	HDA	HDA	HDA	HDA	HDA	HDB	HDB	HDB	HDB	HDB	HDB	HDB	HDB	HDB	HDB	HDB	HDB	HDB	HDC	HDC	HDC	HDC	HDC	HDC	HDC	HDC	HDC	HDC	P1	P1	P1	P1	P1	P1	P1	P1	P1	P1	P1	P1	P1
population	Naïve	CB	CB	CB	CC	CC	CC	memB	memB	memB	PB	PB	PB	Naïve	CB	CB	CB	CC	CC	CC	memB	memB	memB	PB	PB	PB	Naïve	CB	CB	CB	CC	CC	CC	memB	memB	memB	Naïve	CB	CB	CB	CC	CC	CC	memB	memB	memB	PB	PB	PB
class	IGM	IGM	IGA	IGG	IGM	IGA	IGG	IGM	IGA	IGG	IGM	IGA	IGG	IGM	IGM	IGA	IGG	IGM	IGA	IGG	IGM	IGA	IGG	IGM	IGA	IGG	IGM	IGM	IGA	IGG	IGM	IGA	IGG	IGM	IGA	IGG	IGM	IGM	IGA	IGG	IGM	IGA	IGG	IGM	IGA	IGG	IGM	IGA	IGG
input	29351	22189			10634			6183			6842			38352	15533			11304			9356			15879			8662	10438			5303			26593		904		22259			9646			7473			13630		7549
after no results	28994	19314			9020			5301			6359			35615	13550			9848			7912			15194			8480	9647			4797			26421		792		21931			9530			7357			12763		7088
After functionality filter	19063	11813			5702			3444			4212			26463	7037			5259			4048			9630			5717	6378			2779			20310		427		16588			7439			5761			8658		5641
After removal sequences that are missing a gene region	18975	11480			5588			3378			4154			26283	6875			5158			3968			9449			5554	6168			2649			20191		408		16362			7344			5679			8540		5573
After N filter	18710	11267			5470			3298			4104			26013	6701			4993			3819			9273			5471	6073			2611			19981		398		16153			7276			5561			8439		5432
After filter unique sequences	18710	11267			5470			3298			4104			26013	6701			4993			3819			9273			5471	6073			2611			19981		398		16153			7276			5561			8439		5432
After remove duplicates based on filter	18710	11267			5470			3298			4104			26013	6701			4993			3819			9273			5471	6073			2611			19981		398		16153			7276			5561			8439		5432
Number of matched sequences	9145	11251	3290	2393	1652	1061	2752	3296			1424	1761	914	25870	4194	1360	1119	3061	1056	856	2775	642	389	5626	2026	1595	5451	4355	929	781	1845	465	282	13772	6192	346		10278	2660	3195	4410	1537	1314	2825	1871	857	4690	3733	5428
1 sequence per clone	8364	2553	2089	1713	1163	848	2085	1455	839	604	595	981	833	22591	3037	790	950	2123	685	757	2012	504	366	760	1119	1314	4643	2343	595	563	1142	256	223	9590	3392	271	10112	4854	1649	2456	3046	1129	1163	2375	1599	772	731	1841	4474
[truncated: 25 more columns]
